# Supplementary material for: Cellular pyrimidine imbalance triggers mitochondrial DNA–dependent innate immunity
Source: Nat Metab. 2021 Apr 26;3(5):636–50. doi: 10.1038/s42255-021-00385-9 (PMC8144018; doi:10.1038/s42255-021-00385-9)
Supplement: Supplementary file 3 — Metabolomics data [file 42255_2021_385_MOESM3_ESM.xlsx]

## Sheet: Guide
Tab Number	Content
1	Settings for the multiple reaction monitoring (MRM) transitions
2	Nucleotides measured in Fig 5a. The area under the chromatographic peak (arbitray units) for each nucleotide is shown.
3	Nucleotides measured in Fig 5b. The area under the chromatographic peak (arbitray units) for each nucleotide is shown.
4	13C/15N-Glutamine tracing quantification and analysis from Fig 5d and Supplementary Fig 6.
	Table A: Reference table for the atom distributions in each measured metabolite.
	Table B: The area under the chromatographic peak (arbitary units) for each metabolite isotoologue.
	Table C: The isotopologue fraction distribution and the calculated atom fractional enrichment for each metabolite (in red).
	Table D: Metabolite pool sizes calculated as the sum of all isotopes. Data were normalised according to a scaling factor determined by Progenesis QI (Waters).
5	Nucleotides measured in Fig 6c. The area under the chromatographic peak (arbitray units) for each nucleotide is shown.
6	Metabolites measured in Supplementary Fig 8a. The area under the chromatographic peak (arbitray units) for each nucleotide is shown.
	Metabolites were measured on two devices and these are indicated above the respective table.
7	Nucleotides measured in Supplementary Fig 8e. The area under the chromatographic peak (arbitray units) for each nucleotide is shown.

## Sheet: 1. MRM_Transitions_AEx-MS
Compound class	Compound	Precursor	Fragment	dwell time	cone V	collisoíon	Function	RT	Ionization mode
deoxynucleotide triphosphate	dATP	490.02	158.89	0.066	30	26	33	quantifier	[M-H+]-
deoxynucleotide triphosphate	dATP	490.02	391.97	0.066	30	24	33	qualifier	[M-H+]-
deoxynucleotide triphosphate	dCTP	465.98	158.81	0.078	28	30	29	quantifier	[M-H+]-
deoxynucleotide triphosphate	dCTP	465.98	368.01	0.078	28	20	29	qualifier	[M-H+]-
deoxynucleotide triphosphate	dGTP	505.98	158.88	0.138	30	34	34	quantifier	[M-H+]-
deoxynucleotide triphosphate	dGTP	505.98	408	0.138	30	20	34	qualifier	[M-H+]-
deoxynucleotide triphosphate	dTTP	480.83	158.88	0.066	28	46	30	quantifier	[M-H+]-
deoxynucleotide triphosphate	dTTP	480.83	383	0.066	28	20	30	qualifier	[M-H+]-
deoxynucleotidemonophosphate	dTMP	321.11	125.01	0.057	28	22	16	quantifier	[M-H+]-
deoxynucleotidemonophosphate	dTMP	321.11	194.98	0.057	28	18	16	qualifier	[M-H+]-
nucleotide monophosphate	AMP	346	133.97	0.061	30	30	22	quantifier	[M-H+]-
nucleotide monophosphate	AMP	346	96.89	0.061	30	24	22	qualifier	[M-H+]-
nucleotide monophosphate	CMP	322.03	96.92	0.066	28	22	17	quantifier	[M-H+]-
nucleotide monophosphate	CMP	322.03	210.98	0.066	28	16	17	qualifier	[M-H+]-
nucleotide monophosphate	GMP	362.12	78.9	0.066	30	24	24	quantifier	[M-H+]-
nucleotide monophosphate	GMP	362.12	210.96	0.066	30	14	24	qualifier	[M-H+]-
nucleotide monophosphate	IMP	346.98	78.86	0.066	28	18	23	quantifier	[M-H+]-
nucleotide monophosphate	IMP	346.98	96.9	0.066	28	20	23	qualifier	[M-H+]-
nucleotide monophosphate	UMP	322.96	210.96	0.057	28	12	18	quantifier	[M-H+]-
nucleotide monophosphate	UMP	322.96	96.9	0.057	28	20	18	qualifier	[M-H+]-
nucleotide diphosphate	ADP	425.98	158.85	0.078	32	28	27	quantifier	[M-H+]-
nucleotide diphosphate	ADP	425.98	272.88	0.078	32	28	27	qualifier	[M-H+]-
nucleotide diphosphate	CDP	401.96	158.86	0.057	32	26	25	quantifier	[M-H+]-
nucleotide diphosphate	CDP	401.96	303.98	0.057	32	18	25	qualifier	[M-H+]-
nucleotide diphosphate	GDP	441.98	150	0.138	30	30	28	quantifier	[M-H+]-
nucleotide diphosphate	GDP	441.98	344.06	0.138	30	16	28	qualifier	[M-H+]-
nucleotide diphosphate	UDP	402.94	158.86	0.066	34	26	26	quantifier	[M-H+]-
nucleotide diphosphate	UDP	402.94	110.94	0.066	34	20	26	qualifier	[M-H+]-
nucleotide triphosphate	ATP	506.1	158.94	0.066	36	32	35	quantifier	[M-H+]-
nucleotide triphosphate	ATP	506.1	408.04	0.066	36	16	35	qualifier	[M-H+]-
nucleotide triphosphate	CTP	481.93	384.02	0.066	26	20	31	quantifier	[M-H+]-
nucleotide triphosphate	CTP	481.93	158.9	0.066	26	22	31	qualifier	[M-H+]-
nucleotide triphosphate	GTP	521.96	158.86	0.138	36	32	37	quantifier	[M-H+]-
nucleotide triphosphate	GTP	521.96	424.02	0.138	36	20	37	qualifier	[M-H+]-
nucleotide triphosphate	UTP	482.92	158.85	0.066	30	20	32	quantifier	[M-H+]-
nucleotide triphosphate	UTP	482.92	385	0.066	30	20	32	qualifier	[M-H+]-
IS (internal standard)	13C10 ATP	516.16	158.98	0.066	38	36	36	quantifier	[M-H+]-
IS (internal standard)	13C10 ATP	516.16	418.16	0.066	38	20	36	qualifier	[M-H+]-
TCA	alfa_Ketoglutaric acid	144.82	56.94	0.061	16	10	6	quantifier	[M-H+]-
TCA	alfa_Ketoglutaric acid	144.82	72.94	0.061	16	14	6	qualifier	[M-H+]-
TCA	Cis-Aconitic acid	172.86	84.9	0.057	16	14	8	quantifier	[M-H+]-
TCA	Cis-Aconitic acid	172.86	110.93	0.057	16	8	8	qualifier	[M-H+]-
TCA	Citric acid	190.9	110.92	0.057	20	12	11	quantifier	[M-H+]-
TCA	Citric acid	190.9	86.92	0.057	20	18	11	qualifier	[M-H+]-
TCA	Fumaric acid	114.97	70.96	0.061	18	6	3	quantifier	[M-H+]-
TCA	Fumaric acid	114.97	44.96	0.061	22	20	3	qualifier	[M-H+]-
TCA	Isocitric acid	190.9	72.93	0.057	20	20	10	quantifier	[M-H+]-
TCA	Isocitric acid	190.9	154.94	0.057	20	12	10	qualifier	[M-H+]-
TCA	Malic acid	132.87	42.94	0.066	18	12	5	quantifier	[M-H+]-
TCA	Malic acid	132.87	70.28	0.066	20	18	5	qualifier	[M-H+]-
TCA	Succinic acid	116.97	72.97	0.066	20	10	4	quantifier	[M-H+]-
TCA	Succinic acid	116.97	98.99	0.066	20	12	4	qualifier	[M-H+]-

## Sheet: 2. Fig5a MitoIP
GENOTYPE	BIO_REPLICATE	3-Phosphoglyceric acid	ADP	AMP	ATP	CDP	CMP	CTP	dTMP	dTTP	GMP	GTP	IMP	UDP	UMP	UTP	Units
WT	1	2267.21	7921.81	666.259	1461.61	30.4581	44.439	36.8483	38.5119	11.8778	208.92	50.4081	49.577	485.5	797.421	257.092	AREA / SDHA bandintensity
WT	2	2251.84	7503.76	711.514	1316.37	35.9802	54.6286	37.2465	39.005	9.86777	239.645	39.8234	46.055	674.607	822.381	214.772	AREA / SDHA bandintensity
WT	4	2067.99	11158.1	1601.7	750.644	31.3577	93.7741	20.6229	35.3912	16.3647	288.366	38.8216	44.867	694.558	1530.82	155.209	AREA / SDHA bandintensity
WT	5	1169.6	6468.14	713.295	571.661	37.376	53.4443	10.3506	30.4484	5.45215	154.406	16.2467	28.0135	502.438	666.151	85.1114	AREA / SDHA bandintensity
WT	6	1074.27	4346.81	809.118	378.651	22.9363	56.2137	8.766	37.024	1.23436	180.617	14.7485	16.8433	367.504	737.273	46.8525	AREA / SDHA bandintensity
WT	7	3109.65	13599.7	1111.53	4501.15	89.5445	77.6464	114.64	25.2599	23.5648	284.579	149.151	31.764	1083.62	732.682	607.352	AREA / SDHA bandintensity
WT	8	2025.57	9857.41	1095.54	1542.05	43.7738	95.948	24.9393	33.9832	6.19622	265.778	34.8785	46.1321	782.532	836.567	230.026	AREA / SDHA bandintensity
Yme1l-/-	1	1351.06	7096.63	532.688	1122.46	10.3951	35.3977	13.5461	32.4231	4.47722	138.232	17.1226	17.3388	245.67	732.816	88.97	AREA / SDHA bandintensity
Yme1l-/-	2	1939.6	9693.96	713.936	2101.69	28.44	29.0197	26.4901	33.8109	7.79446	153.03	32.4479	10.2927	381.838	879.424	155.291	AREA / SDHA bandintensity
Yme1l-/-	3	2231.29	9497.14	982.241	956.797	31.0673	49.9031	14.8682	48.7659	2.28272	256.441	15.0966	18.0493	581.916	1172.45	98.4039	AREA / SDHA bandintensity
Yme1l-/-	4	1684.15	7354.43	913.825	790.542	27.444	50.0136	16.0558	40.4235	4.4738	193.523	23.3473	24.5481	454.391	1016.92	87.92	AREA / SDHA bandintensity
Yme1l-/-	5	1222.33	4975.4	536.641	604.903	15.0429	31.7453	3.88411	29.0399	1.79883	98.8825	11.1101	10.7366	234.129	557.373	47.0266	AREA / SDHA bandintensity
Yme1l-/-	6	1336.53	6179.93	616.403	1133.72	24.0282	39.0347	11.8206	16.7636	3.95352	140.635	15.0215	15.5773	294.757	807.058	90.819	AREA / SDHA bandintensity
Yme1l-/-	7	1460.71	5867.36	795.861	774.896	16.0579	51.9156	13.6549	27.4566	0	187.193	0.00146451	18.084	256.933	707.08	55.6785	AREA / SDHA bandintensity
Yme1l-/-	8	1459.18	6161.58	735.693	1198.9	24.5819	40.7951	13.0571	30.9398	3.95189	107.76	14.1349	11.6823	275.132	558.284	82.009	AREA / SDHA bandintensity

## Sheet: 3. Fig5b Whole cell
GENOTYPE	BIO_REPLICATE	ADP	AMP	CDP	CMP	CTP	dATP	dCTP	dGTP	dTMP	dTTP	GDP	GMP	GTP	IMP	UDP	UMP	UTP	Units
WT	1	5.41783e+08	5.51185e+07	1.2373e+08	1.159e+07	1.8161e+06	1.03432e+07	1.7563e+07	1.0154e+09	5.33866e+06	1.11201e+07	6.22381e+07	1.61565e+07	3.71305e+08	3.95752e+06	2.18103e+08	4.1481e+08	2.65071e+08	AREA/mg Protein
WT	2	5.58044e+08	1.06702e+08	9.35306e+07	1.57203e+07	1.1303e+06	6.69473e+06	1.29489e+07	8.83942e+08	5.0396e+06	6.63046e+06	7.00078e+07	2.67058e+07	2.82881e+08	4.57053e+06	2.3327e+08	3.949e+08	2.38075e+08	AREA/mg Protein
WT	3	2.32789e+08	8.96316e+06	1.30329e+08	8.29055e+06	1.63761e+06	8.47123e+06	1.41118e+07	1.05297e+09	3.98205e+06	1.03566e+07	2.11323e+07	2.52299e+06	3.6602e+08	3.68651e+06	9.03368e+07	3.40731e+08	2.82157e+08	AREA/mg Protein
WT	4	3.96048e+08	3.06126e+07	1.0748e+08	1.07195e+07	1.15887e+06	7.76248e+06	1.43139e+07	9.31721e+08	4.47487e+06	7.22586e+06	4.22345e+07	7.47741e+06	3.18979e+08	4.92003e+06	1.49599e+08	3.49695e+08	2.40393e+08	AREA/mg Protein
WT	5	3.11894e+08	1.47642e+07	1.2412e+08	1.01618e+07	1.42415e+06	8.77771e+06	1.52438e+07	1.03789e+09	5.00204e+06	9.48296e+06	2.89633e+07	4.05555e+06	3.63745e+08	4.80019e+06	1.18888e+08	3.72056e+08	2.69196e+08	AREA/mg Protein
Yme1l-/-	1	4.37345e+08	7.40803e+07	5.95124e+07	8.17877e+06	782053	3.67344e+06	6.01761e+06	5.18364e+08	2.73552e+06	4.69357e+06	5.78191e+07	2.41199e+07	1.9307e+08	2.55086e+06	1.79941e+08	2.85119e+08	1.39114e+08	AREA/mg Protein
Yme1l-/-	2	4.03117e+08	7.29251e+07	5.72266e+07	7.82005e+06	617782	3.15123e+06	5.59242e+06	5.0088e+08	2.54887e+06	3.80345e+06	5.21731e+07	1.92723e+07	1.80655e+08	3.11523e+06	1.65026e+08	2.6507e+08	1.35988e+08	AREA/mg Protein
Yme1l-/-	3	4.05808e+08	5.08821e+07	7.08497e+07	6.22266e+06	1.01294e+06	4.43899e+06	6.51742e+06	5.68043e+08	2.49671e+06	5.99156e+06	4.72116e+07	1.29967e+07	2.16084e+08	2.8108e+06	1.72142e+08	2.78245e+08	1.47567e+08	AREA/mg Protein
Yme1l-/-	4	4.65711e+08	7.00176e+07	6.42072e+07	7.87295e+06	791758	4.03127e+06	7.41751e+06	5.44893e+08	2.92184e+06	4.87828e+06	5.81486e+07	1.98508e+07	2.08211e+08	3.33116e+06	1.80732e+08	3.09837e+08	1.40461e+08	AREA/mg Protein
Yme1l-/-	5	4.22885e+08	6.28241e+07	6.34214e+07	7.54454e+06	818351	3.75933e+06	6.35196e+06	5.24321e+08	2.79155e+06	4.67847e+06	5.26943e+07	1.64828e+07	1.9472e+08	3.44559e+06	1.72822e+08	2.86767e+08	1.38335e+08	AREA/mg Protein

## Sheet: 4.Fig5d + Supp Fig6 Gln Tracing
Table A			Table B
ATOM DISTRIBUTION TABLE			GENOTYPE	TREATMENT	BIO_REPLICATE	ADP_M00	ADP_M01_N1	ADP_M02_N2	ADP_M03_N3	ADP_M04_N4	Sum ADP	alpha-ketoglutaric acid_M00	alpha-ketoglutaric acid_M01_C1	alpha-ketoglutaric acid_M02_C2	alpha-ketoglutaric acid_M03_C3	alpha-ketoglutaric acid_M04_C4	alpha-ketoglutaric acid_M05_C5	Sum AKG	AMP_M00	AMP_M02_N2	AMP_M03_N3	AMP_M04_N4	Sum AMP	Asparagine_M00	Asparagine_M01_C1	Asparagine_M01_N1	Asparagine_M02_N2	Asparagine_M04_C2N2	Asparagine_M04_C3N1	Asparagine_M04_C4	Asparagine_M05_C3N2	Asparagine_M05_C4N1	Asparagine_M06_C4N2	Sum Asn	Aspartic acid_M00	Aspartic acid_M01_C1	Aspartic acid_M02_C1N1	Aspartic acid_M01_N1	Aspartic acid_M02_C2	Aspartic acid_M03_C2N1	Aspartic acid_M03_C3	Aspartic acid_M04_C3N1	Aspartic acid_M04_C4	Aspartic acid_M05_C4N1	Sum Asp	ATP_M00	ATP_M02_N2	ATP_M03_N3	ATP_M04_N4
COMPUNDS	FORMULA / TRACER ORIGIN (up to)		WT	30min_13C15NGln	1	14814441		575618	661910	148132	16200101	16023667	635302		1945544	631595	41366809	60602917	102681674	4249779	4145094	636397	111712944	8347832	216915	17410968	4696417		940148	419014	394824	6137204	4390407	42953729	155752634	2939902	2905563	67727307	3581988	3287338	12021821	10183974	75951113	69378419	403730059	29674853	1212812	891118	289964
alpha Ketoglutaric acid	C5H6O5		WT	30min_13C15NGln	2	22553477		601922	1161517	245249	24562165	16316619	783206		1988977	761251	43107107	62957160	109196330	4220846	3672403	768515	117858094	7581553	442830	9334077	4762915		1270988	616396	313353	6190983	3785437	34298532	180554661	3160752	3164014	76356510	3542847	3063216	13021710	11760448	82000232	71580883	448205273	62935252	2820365	3515076	607748
alpha Ketoglutaric acid	4x Glu		WT	30min_13C15NGln	3	11442561		347557	443340	69079	12302537	14532012	550524		1820228	579558	41720072	59202394	73565889	2350180	2233485	439641	78589195	8500518	434845	10135020	5839220		1325401	572057	457158	6965040	4178520	38407779	163010588	3361857	2869337	67595070	3688433	3346122	12463210	11248907	76263613	69444984	413292121	25253050	656079	1146740	263573
AXP	C10H14N5O7P		WT	30min_13C15NGln	4	15310718		678283	646662	313328	16948991	12435944	575736		2641488	783045	45378183	61814396	45552870	2645512	2341778	600847	51141007	7472089	230389	9959084	4763330		1199663	409908	475604	7995504	5734416	38239987	136908254	2260914	2943427	61716610	5866925	5547643	15044750	14644856	89569503	87708996	422211878	35088484	1663865	2388968	682829
AXP	2x N Gln, 2x N Asp, 1x C2N1 Gly (no flux from Gln)		WT	30min_13C15NGln	5	9186619		677210	968169	200067	11032065	12439344	508952		2400479	626751	43989795	59965321	28387988	1312469	1241130	204320	31145907	8559030	293408	7522122	4918585		1302015	489103	588218	6665455	6112864	36450800	155950935	3629611	3242554	68186837	5714437	5307092	15697095	15419387	95090406	91448583	459686937	44966772	2033012	3329919	1013932
AXP	no C from Gln		WT	30min_13C15NGln	6	6540177		105789	506054	70600	7222620	10952325	269273		2015843	344606	36399564	49981611	7160842	121770	94185	15697.5	7.39249e+06	11861920	407231	16148837	5406223		1378307	553479	666553	8008925	5942440	50373915	156659881	3017117	3160966	67421536	5713583	5304974	15844452	15175691	93639333	88178341	454115874	33325992	1843695	1795111	526726
Aspartic acid	C4H7NO4		Yme1l-/-	30min_13C15NGln	1	64408212		447677	549305		65405194	22994691	1078683		2206304	641222	31416800	58337700	204702565	2253515	1539759	1046	208496885	22622748	719755	18526571	5068976		635398	554147	118256	5672031	1980149	55898031	382828315	9115236	5044328	107287970	6891266	4001768	14129547	8416681	96146826	56928304	690790241	89927196		1409890	102456
Aspartic acid	C from Oaa, N from Glu		Yme1l-/-	30min_13C15NGln	2	44655603		224267	491121		45370991	18866234	1016691		1610604	557601	27220333	49271463	211000003	2227647	1197763	63865	214489278	26353123	733880	18871200	4901772		681880	781476	61842	5041479	1959973	59386625	349615437	7754749	4001480	90708026	4801013	3022436	10938946	6566234	79593603	47811211	604813135	49506187		691143	54155
Citric acid	C6H8O7		Yme1l-/-	30min_13C15NGln	3	41114332		376830	343133		41834295	19130523	815894		1682316	353150	28428920	50410803	173557249	2369817	767995	75929	176770990	28992774	766273	15838012	5282825		521943	659066	53713	5501573	2077282	59693461	380587319	9021081	4429391	97560540	6052659	3663606	12428222	7358755	85030776	51421413	657553762	41828292		651299	60109
Citric acid	5x Glu/AKG		Yme1l-/-	30min_13C15NGln	4	24361055		220732	382311		24964098	12305488	364085		1440432	182658	22162325	36454988	126656858	1767104	1225635	121638	129771235	20417686	811413	16644569	5569871		1121743	609457	227334	6707431	3508505	55618009	279351990	6619733	4120253	86972536	8750739	5742190	14749763	9670550	97206342	65673377	578857473	42356614		836737	120200
CXP	C9H14N3O8P		Yme1l-/-	30min_13C15NGln	5	46389888		494133	367659		47251680	13774689	598802		1808215	97974	23228444	39508124	134023510	1510263	1108735	92238	136734746	19098582	894264	16022192	5023946		734317	716481	97018	6015484	2811505	51413789	311033145	7909777	4612787	95901220	8567372	5430507	15121634	9642918	103836497	67879238	629935095	101313904		1443763	301604
CXP	3x C Asp, 1x N Asp, 2x N Gln		Yme1l-/-	30min_13C15NGln	6	32949825		214112	554215		33718152	12928626	321704		1686769	267548	22694050	37898697	138226071	1346195	1169189	105432	140846887	31650538	905126	15579629	4794490		767939	604905	157127	6003113	2828334	63291201	368854994	9002468	4043349	83929424	7902005	5206801	14081235	9232280	91702849	61828567	655783972	71741056		1049902	270262
dTMP	C10H15N2O8P		WT	6h_13C15NGln	1	4591985	225289	4579575	10340653	5304386	25041888	4068928	2628635	3071617	14065951	1919726	69431236	95186093	39712404	30949573	66477192	38395887	175535056	7594696	544448	3448811	2674880	4343833	3621188	689668	3162855	16118078	19005800	61204257	40995155	7072403	8765358	16408256	24641973	26584446	16521149	21552904	81250625	106213251	350005520	10661693	3411618	10383986	7089800
dTMP	3x C Asp, 1x N Asp, 1x N Gln		WT	6h_13C15NGln	2	5407214	95824	3526436	8060661	5232123	22322258	3771367	2393761	2783721	13314505	1525449	65631402	89420205	39631174	30436398	70293777	38789931	179151280	5786074	532042	2752829	2687838	4487860	4288359	786850	3609691	19585415	20454250	64971208	33278560	6702977	8831057	16164195	19885663	26543276	15270995	20847040	77703770	102903975	328131508	7835595	2751728	7180983	4433849
Fumaric acid	C4H4O4		WT	6h_13C15NGln	3	4314751	166154	1977243	6380057	3343441	16181646	3386913	1988987	2919854	12189471	1590215	60285205	82360645	32470948	24369055	51486083	30252674	138578760	8715120	390069	1722213	2780791	4380071	3006331	809446	3170539	17339015	19216259	61529854	63411944	7015708	8340284	14727750	18908851	24856537	14081863	18717059	73133781	96069533	339263310	5616850	1613211	4868152	3233585
Fumaric acid	4x C Glu/AKG		WT	6h_13C15NGln	4	2694976	165706	2074759	5390029	2771015	13096485	2978864	1933487	2475648	10554195	1539498	55242694	74724386	17813637	13746958	29145704	16366796	77073095	6331025	342883	3343773	2686133	4488800	3601235	742839	3389762	17112434	19370195	61409079	28563005	6002774	7578786	14250788	18114930	23740396	14213829	17852064	70928569	93145272	294390413	5606982	2370117	4591838	3511935
Glutamic acid	C5H9NO4		WT	6h_13C15NGln	5	4662055	149175	2777946	7037712	3879455	18506343	2770810	1781045	2684414	12255778	1596987	60233771	81322805	23947711	19399828	40776593	23105299	107229431	7397873	609505	2143590	2300767	4506786	3531966	641226	3217029	16703295	19519260	60571297	29175264	6663711	8743643	15699158	23748723	26075225	15476771	20170365	78630402	104098963	328482225	8374646	3388236	6150087	4842368
Glutamic acid	5x C Gln 2x N Gln		WT	6h_13C15NGln	6	3339321	223607	2744265	6561043	4177619	17045855	3225987	2232179	2935467	12294143	1672714	62387076	84747566	19282630	15068454	32228637	18167116	84746837	6710368	266254	3163345	2602232	3795063	3168282	612618	3077803	16370910	18350737	58117612	39067466	6304634	8084968	14688465	18625732	24281347	14304210	18214195	72224220	93679156	309474393	3938997	3380007	7599161	4785793
Glutamine	C5H10N2O3		Yme1l-/-	6h_13C15NGln	1	16507258	93037	6644128	13927635	8107254	45279312	4579260	2641004	3520132	12360514	1639149	60241329	84981388	98013082	41348783	86085950	47056925	272504740	13842435	497115	5371898	4792438	6761319	5818623	1261369	5347457	25608743	24780762	94082159	83432053	18035360	20447509	42357086	49752953	52962254	39902506	46738468	147778102	175181056	676587347	27635873	10733896	19517279	13858492
Glutamine	full labeled tracer		Yme1l-/-	6h_13C15NGln	2	12830255	111353	4916670	12721877	6291315	36871470	3291770	1840631	2484993	9011448	1013143	42602859	60244844	68060382	27934203	59636768	31988951	187620304	10891259	675255	3311973	4621595	5938204	4753860	1060141	4676264	20203453	23102209	79234213	69902397	16366544	19117057	37789939	39296023	47820320	33491972	41065065	126111707	154448026	585409050	13242566	5024693	10711142	6789774
GXP	C10H14N5O8P		Yme1l-/-	6h_13C15NGln	3	14937794	78610	5459564	12750267	5857579	39083814	3698043	1911820	2718270	9856857	1216464	44097918	63499372	65162584	28780752	55853977	30177019	179974332	11613267	554719	3431332	4303980	5321520	4593755	1003406	3949493	21186987	20404332	76362791	69338902	14808742	17105343	34384731	40369262	41704464	28532599	33500114	113922504	132775226	526441887	12106094	4812983	9918001	6512305
GXP	3x N Gln, 1x N Asp (from Glu), 1x N Gly		Yme1l-/-	6h_13C15NGln	4	11437721	253766	3613072	9317828	5329530	29951917	2577472	1444990	2021490	7062487	706769	34460637	48273845	52122052	21495144	43127731	23184293	139929220	10551952	435934	3373116	4463941	5146508	4201934	789667	4123041	17637359	18412373	69135825	65196351	14316277	16678472	34056331	37989891	40343727	29119896	34553417	109581402	129302047	511137811	13226714	5102502	10920649	6995074
IMP	C10H13N4O8P		Yme1l-/-	6h_13C15NGln	5	11869704	125603	5093737	8801815	6225338	32116197	3170132	1736618	2191330	8136877	942506	38224143	54401606	64814488	27621149	55012944	31486928	178935509	8178132	391484	2373135	4368925	5098107	4641118	1074421	4098233	19053312	20766473	70043340	75570311	15416605	17991254	37198169	41256436	45377387	31964347	38112080	121758290	145706051	570350930	12977177	5029650	11524804	7363007
IMP	2x N Gln, 1x N Asp (from Glu), 1x N Gly		Yme1l-/-	6h_13C15NGln	6	21635202	201526	8785540	18297741	10447965	59367974	4012975	2460857	2985906	11207206	1120359	47445361	69232664	76578245	29993928	63078696	33721244	203372113	13527673	579052	3206024	4529774	5545521	4696692	913059	4168621	21593275	21223750	79983441	86159793	18083218	20660688	41238982	47449157	48472253	32952976	38328588	134028696	152142055	619516406	34985274	13673806	25413482	15960943
Malic acid	C4H6O5
Malic acid	4x C Glu/AKG
Orotic acid	C5H4N2O4
Orotic acid	1x N Gln, 1x N Asp (from Glu)
Succinic acid	C4H6O4		Table C
Succinic acid	4x C Glu/AKG		GENOTYPE	TREATMENT	BIO_REPLICATE	ADP_M00	ADP_M01_N1	ADP_M02_N2	ADP_M03_N3	ADP_M04_N4	isotope enrichment ADP	alpha-ketoglutaric acid_M00	alpha-ketoglutaric acid_M01_C1	alpha-ketoglutaric acid_M02_C2	alpha-ketoglutaric acid_M03_C3	alpha-ketoglutaric acid_M04_C4	alpha-ketoglutaric acid_M05_C5	isotope enrichment AKG	AMP_M00	AMP_M02_N2	AMP_M03_N3	AMP_M04_N4	isotope enrichment AMP	Asparagine_M00	Asparagine_M01_C1	Asparagine_M01_N1	Asparagine_M02_N2	Asparagine_M04_C2N2	Asparagine_M04_C3N1	Asparagine_M04_C4	Asparagine_M05_C3N2	Asparagine_M05_C4N1	Asparagine_M06_C4N2	isotope enrichment Asn	Aspartic acid_M00	Aspartic acid_M01_C1	Aspartic acid_M02_C1N1	Aspartic acid_M01_N1	Aspartic acid_M02_C2	Aspartic acid_M03_C2N1	Aspartic acid_M03_C3	Aspartic acid_M04_C3N1	Aspartic acid_M04_C4	Aspartic acid_M05_C4N1	isotope enrichment Asp	ATP_M00	ATP_M02_N2	ATP_M03_N3	ATP_M04_N4
UMP	C9H13N2O9P		WT	30min_13C15NGln	1	0.914466	0	0.0355318	0.0408584	0.00914389	0.06	0.264404	0.010483	0	0.0321031	0.0104219	0.682588	0.71	0.919156	0.038042	0.0371049	0.00569672	0.05	0.194345	0.00504997	0.405342	0.109337	0	0.0218875	0.00975501	0.00919184	0.142879	0.102212	0.35	0.385784	0.00728185	0.0071968	0.167754	0.00887224	0.00814242	0.0297769	0.0252247	0.188124	0.171844	0.41	0.925351	0.0378191	0.0277877	0.00904195
UMP	3x C Asp, 1x N Asp, 1x N Gln		WT	30min_13C15NGln	2	0.91822	0	0.0245061	0.0472889	0.00998483	0.06	0.25917	0.0124403	0	0.0315925	0.0120916	0.684705	0.72	0.926507	0.0358129	0.0311595	0.00652068	0.05	0.221046	0.012911	0.272142	0.138866	0	0.0370566	0.0179715	0.00913605	0.180503	0.110367	0.4	0.402839	0.00705202	0.0070593	0.170361	0.00790452	0.0068344	0.029053	0.026239	0.182952	0.159706	0.39	0.900639	0.040361	0.0503027	0.00869722
Asparagine	C4H8N2O3		WT	30min_13C15NGln	3	0.930098	0	0.0282508	0.0360365	0.00561502	0.05	0.245463	0.00929902	0	0.0307459	0.00978944	0.704702	0.73	0.936081	0.0299046	0.0284197	0.00559417	0.04	0.221323	0.0113218	0.263879	0.152032	0	0.0345087	0.0148943	0.0119027	0.181345	0.108794	0.4	0.39442	0.00813434	0.00694264	0.163553	0.00892452	0.00809626	0.0301559	0.0272178	0.184527	0.168029	0.4	0.924362	0.0240151	0.0419752	0.00964782
Asparagine	4x C Asp, 1x N Asp (Glu), 1x N Gln		WT	30min_13C15NGln	4	0.903341	0	0.0400191	0.0381534	0.0184865	0.07	0.201182	0.00931395	0	0.0427326	0.0126677	0.734104	0.77	0.890731	0.0517298	0.0457906	0.0117488	0.07	0.1954	0.00602482	0.260436	0.124564	0	0.031372	0.0107194	0.0124373	0.209088	0.149959	0.45	0.324264	0.00535493	0.00697145	0.146174	0.0138957	0.0131395	0.0356332	0.034686	0.212143	0.207737	0.47	0.881086	0.0417803	0.0599879	0.0171461
			WT	30min_13C15NGln	5	0.83272	0	0.0613856	0.0877595	0.018135	0.11	0.207442	0.00848744	0	0.0400311	0.0104519	0.733587	0.77	0.911452	0.0421394	0.0398489	0.00656009	0.06	0.23481	0.00804943	0.206364	0.134938	0	0.0357198	0.0134182	0.0161373	0.182862	0.167702	0.45	0.339255	0.00789583	0.00705383	0.148333	0.0124311	0.011545	0.0341474	0.0335432	0.206859	0.198937	0.46	0.8758	0.0395962	0.0648555	0.019748
			WT	30min_13C15NGln	6	0.905513	0	0.0146469	0.0700652	0.00977485	0.07	0.219127	0.00538744	0	0.0403317	0.00689466	0.728259	0.76	0.968664	0.0164721	0.0127406	0.00212344	0.02	0.235477	0.00808416	0.320579	0.107322	0	0.0273615	0.0109874	0.0132321	0.15899	0.117967	0.38	0.344978	0.00664394	0.0069607	0.148468	0.0125818	0.011682	0.0348908	0.0334181	0.206201	0.194176	0.45	0.888894	0.0491763	0.0478804	0.0140492
			Yme1l-/-	30min_13C15NGln	1	0.984757	0	0.00684467	0.00839849	0	0.01	0.394165	0.0184903	0	0.0378195	0.0109916	0.538533	0.57	0.981802	0.0108084	0.00738505	5.01686e-06	0.01	0.404715	0.0128762	0.331435	0.0906826	0	0.0113671	0.00991353	0.00211557	0.101471	0.0354243	0.22	0.554189	0.0131954	0.00730226	0.155312	0.00997592	0.00579303	0.0204542	0.0121841	0.139184	0.0824104	0.26	0.983461	0	0.0154188	0.00112048
			Yme1l-/-	30min_13C15NGln	2	0.984232	0	0.00494296	0.0108246	0	0.01	0.382904	0.0206345	0	0.0326884	0.0113169	0.552456	0.59	0.983732	0.0103858	0.00558426	0.000297754	0.01	0.443755	0.0123577	0.317769	0.08254	0	0.011482	0.0131591	0.00104135	0.0848925	0.0330036	0.2	0.578055	0.0128217	0.00661606	0.149977	0.00793801	0.00499731	0.0180865	0.0108566	0.1316	0.0790512	0.25	0.985169	0	0.0137537	0.00107768
			Yme1l-/-	30min_13C15NGln	3	0.98279	0	0.00900768	0.00820219	0	0.01	0.379493	0.0161849	0	0.0333721	0.00700544	0.563945	0.59	0.98182	0.0134061	0.00434458	0.000429533	0.01	0.485694	0.0128368	0.265322	0.0884992	0	0.00874372	0.0110408	0.000899814	0.0921637	0.0347992	0.2	0.578793	0.0137192	0.00673617	0.148369	0.00920481	0.00557157	0.0189007	0.0111911	0.129314	0.0782011	0.24	0.983277	0	0.0153104	0.00141301
			Yme1l-/-	30min_13C15NGln	4	0.975844	0	0.00884198	0.0153144	0	0.02	0.337553	0.00998725	0	0.0395126	0.00501051	0.607937	0.64	0.976001	0.0136171	0.00944458	0.000937326	0.01	0.367106	0.014589	0.299266	0.100145	0	0.0201687	0.0109579	0.00408742	0.120598	0.0630822	0.27	0.482592	0.0114359	0.00711791	0.150249	0.0151173	0.00991987	0.0254808	0.0167063	0.167928	0.113453	0.32	0.977907	0	0.0193181	0.00277511
			Yme1l-/-	30min_13C15NGln	5	0.981762	0	0.0104575	0.00778087	0	0.01	0.348655	0.0151564	0	0.0457682	0.00247984	0.587941	0.62	0.980172	0.0110452	0.00810866	0.000674576	0.01	0.371468	0.0173935	0.311632	0.0977159	0	0.0142825	0.0139356	0.001887	0.117001	0.0546839	0.26	0.493754	0.0125565	0.00732264	0.15224	0.0136004	0.00862074	0.0240051	0.0153078	0.164837	0.107756	0.31	0.983064	0	0.0140091	0.00292651
			Yme1l-/-	30min_13C15NGln	6	0.977213	0	0.00635005	0.0164367	0	0.02	0.341136	0.00848852	0	0.0445073	0.00705956	0.598808	0.63	0.981392	0.00955786	0.00830113	0.000748558	0.01	0.500078	0.014301	0.246158	0.0757529	0	0.0121334	0.00955749	0.0024826	0.0948491	0.0446876	0.21	0.562464	0.0137278	0.00616567	0.127983	0.0120497	0.00793981	0.0214724	0.0140782	0.139837	0.0942819	0.27	0.981931	0	0.0143702	0.00369912
			WT	6h_13C15NGln	1	0.183372	0.00899649	0.182877	0.412934	0.211821	0.62	0.0427471	0.0276157	0.0322696	0.147773	0.0201681	0.729426	0.85	0.226236	0.176316	0.378712	0.218736	0.59	0.124088	0.00889559	0.0563492	0.0437041	0.0709727	0.0591656	0.0112683	0.051677	0.263349	0.310531	0.69	0.117127	0.0202065	0.0250435	0.04688	0.0704045	0.0759544	0.0472025	0.0615788	0.232141	0.303462	0.66	0.337961	0.108144	0.329158	0.224737
			WT	6h_13C15NGln	2	0.242234	0.00429276	0.157978	0.361104	0.23439	0.59	0.0421758	0.0267698	0.0311308	0.148898	0.0170593	0.733966	0.85	0.221216	0.169892	0.392371	0.216521	0.6	0.089056	0.00818889	0.04237	0.0413697	0.0690746	0.066004	0.0121107	0.0555583	0.301448	0.31482	0.73	0.101418	0.0204277	0.0269132	0.0492613	0.0606027	0.0808922	0.0465393	0.0635326	0.236807	0.313606	0.68	0.35292	0.12394	0.323436	0.199704
			WT	6h_13C15NGln	3	0.266645	0.0102681	0.12219	0.394277	0.206619	0.57	0.041123	0.0241497	0.0354521	0.148001	0.0193079	0.731966	0.86	0.234314	0.17585	0.371529	0.218307	0.58	0.141641	0.00633951	0.0279899	0.0451942	0.0711861	0.0488597	0.0131553	0.0515285	0.281798	0.312308	0.7	0.186911	0.0206792	0.0245835	0.043411	0.055735	0.0732662	0.0415072	0.0551697	0.215566	0.283171	0.61	0.366353	0.10522	0.31752	0.210907
			WT	6h_13C15NGln	4	0.205779	0.0126527	0.158421	0.411563	0.211585	0.6	0.0398647	0.0258749	0.0331304	0.141242	0.0206024	0.739286	0.86	0.231127	0.178363	0.378157	0.212354	0.59	0.103096	0.00558359	0.0544508	0.0437416	0.0730967	0.0586434	0.0120966	0.0551997	0.278663	0.315429	0.71	0.0970242	0.0203905	0.025744	0.0484078	0.0615337	0.0806426	0.0482822	0.0606408	0.240934	0.3164	0.68	0.348674	0.147387	0.285547	0.218392
			WT	6h_13C15NGln	5	0.251917	0.00806075	0.150108	0.380286	0.209628	0.57	0.0340717	0.0219009	0.0330094	0.150705	0.0196376	0.740675	0.86	0.223332	0.180919	0.380274	0.215475	0.59	0.122135	0.0100626	0.0353895	0.0379844	0.0744046	0.0583109	0.0105863	0.0531114	0.275763	0.322253	0.71	0.0888184	0.0202864	0.0266183	0.047793	0.0722984	0.0793809	0.047116	0.0614047	0.239375	0.316909	0.69	0.36803	0.148899	0.27027	0.212801
			WT	6h_13C15NGln	6	0.195902	0.013118	0.160993	0.384905	0.245081	0.62	0.0380658	0.0263392	0.0346378	0.145068	0.0197376	0.736152	0.86	0.227532	0.177806	0.380293	0.214369	0.59	0.115462	0.0045813	0.0544301	0.0447753	0.0652997	0.054515	0.010541	0.0529582	0.281686	0.315752	0.71	0.126238	0.0203721	0.0261248	0.0474626	0.0601851	0.07846	0.046221	0.0588553	0.233377	0.302704	0.66	0.199909	0.171539	0.385667	0.242885
			Yme1l-/-	6h_13C15NGln	1	0.364565	0.00205474	0.146737	0.307594	0.17905	0.48	0.0538854	0.0310774	0.0414224	0.14545	0.0192883	0.708877	0.83	0.359675	0.151736	0.315906	0.172683	0.49	0.147131	0.00528384	0.0570979	0.0509389	0.0718661	0.0618462	0.0134071	0.0568382	0.272196	0.263395	0.66	0.123313	0.0266564	0.0302215	0.062604	0.0735352	0.0782785	0.0589761	0.0690797	0.218417	0.258919	0.63	0.385193	0.149611	0.272035	0.193162
			Yme1l-/-	6h_13C15NGln	2	0.347972	0.00302003	0.133346	0.345033	0.170628	0.5	0.0546399	0.0305525	0.0412482	0.14958	0.0168171	0.707162	0.83	0.362756	0.148887	0.317859	0.170498	0.48	0.137457	0.00852227	0.0417998	0.0583283	0.0749449	0.0599976	0.0133798	0.0590182	0.254984	0.291569	0.68	0.119408	0.0279574	0.0326559	0.064553	0.0671258	0.081687	0.0572112	0.0701476	0.215425	0.263829	0.63	0.370233	0.140479	0.29946	0.189827
			Yme1l-/-	6h_13C15NGln	3	0.382199	0.00201132	0.139689	0.326229	0.149872	0.46	0.0582375	0.0301077	0.0428078	0.155228	0.0191571	0.694462	0.83	0.362066	0.159916	0.310344	0.167674	0.48	0.15208	0.00726426	0.0449346	0.0563623	0.0696873	0.060157	0.01314	0.0517201	0.277452	0.267203	0.66	0.131712	0.0281299	0.0324924	0.0653153	0.0766832	0.0792195	0.054199	0.063635	0.216401	0.252213	0.62	0.363008	0.14432	0.297397	0.195275
			Yme1l-/-	6h_13C15NGln	4	0.381869	0.00847245	0.120629	0.311093	0.177936	0.47	0.0533927	0.0299332	0.0418755	0.1463	0.0146408	0.713857	0.84	0.372489	0.153614	0.308211	0.165686	0.47	0.152626	0.00630547	0.0487897	0.0645677	0.0744405	0.060778	0.011422	0.0596368	0.255112	0.266322	0.66	0.127551	0.0280086	0.0326301	0.0666285	0.0743242	0.0789293	0.0569707	0.067601	0.214387	0.252969	0.62	0.364926	0.140778	0.301301	0.192995
			Yme1l-/-	6h_13C15NGln	5	0.369586	0.00391089	0.158603	0.274062	0.193838	0.48	0.0582728	0.0319222	0.0402806	0.149571	0.017325	0.702629	0.83	0.362223	0.154364	0.307446	0.175968	0.48	0.116758	0.00558917	0.033881	0.0623746	0.072785	0.0662607	0.0153394	0.05851	0.272022	0.29648	0.7	0.132498	0.02703	0.0315442	0.0652198	0.0723352	0.0795605	0.0560433	0.0668222	0.21348	0.255467	0.62	0.351736	0.136325	0.312371	0.199568
			Yme1l-/-	6h_13C15NGln	6	0.364425	0.00339452	0.147985	0.308209	0.175987	0.48	0.0579636	0.0355447	0.0431286	0.161877	0.0161825	0.685303	0.82	0.376543	0.147483	0.310164	0.165811	0.47	0.169131	0.00723965	0.0400836	0.0566339	0.0693334	0.0587208	0.0114156	0.0521186	0.269972	0.265352	0.65	0.139076	0.0291892	0.0333497	0.0665664	0.0765906	0.0782421	0.0531915	0.0618686	0.216344	0.245582	0.61	0.388581	0.151875	0.282267	0.177278
			Table D
			GENOTYPE	TREATMENT	BIO_REPLICATE	ADP	alpha-ketoglutaric acid	AMP	Asparagine	Aspartic acid	ATP	CDP	Citric acid	CMP	dTMP	Fumaric acid	GDP	Glutamic acid	Glutamine	GMP	IMP	Malic acid	Orotic acid	Succinic acid	UDP	UMP	Units	Normalization Factor
			WT	30min_13C15NGln	1	16200101	60602917	111712944	42953729	403730059	32068747	4206206	111582905	6501403	721973	39370770	1769383	3668410126	11216409041	2074294	4975854	921369588	1059008	64919960	30707143	719469	AREA	0.968435
			WT	30min_13C15NGln	2	24562165	62957160	117858094	34298532	448205273	70702640	8849439	129650498	6724793	804816	31676772	3679922	3718716690	11137776304	2223243	4921910	946218895	1204952	71892593	33095725	547735	AREA	1.01394
			WT	30min_13C15NGln	3	12302537	59202394	78589195	38407779	413292121	27461971	2862188	62811143	3068977	778817	47806355	1119952	3851488211	11798484324	1427555	3733342	878923562	972310	69111824	23161248	330913	AREA	1
			WT	30min_13C15NGln	4	16948991	61814396	51141007	38239987	422211878	40128212	3930933	77723225	2953012	832287	55264322	1778991	4115984684	11881571007	1264527	5304900	979906054	315484	76454152	23761145	298098	AREA	1.07145
			WT	30min_13C15NGln	5	11032065	59965321	31145907	36450800	459686937	51343635	3521915	74928601	3014308	841518	57729740	1278120	3984289157	11791638328	1097081	5581284	1015759500	510140	75901125	25110310	219627	AREA	1.06531
			WT	30min_13C15NGln	6	7222620	49981611	7376797	50373915	454115874	37491524	1689415	87273870	2263860	795639	56698968	1100985	4078589084	12444188086	433161	4573247	961289675	933797	75488978	22352499	393509	AREA	1.02528
			Yme1l-/-	30min_13C15NGln	1	24964098	36454988	129771235	55618009	578857473	43971170	4196496	111516175	5011894	540620	55577547	2749889	3376384032	7574179766	4276053	1877980	1000571122	1029016	70824970	28458635	256058	AREA	1.17068
			Yme1l-/-	30min_13C15NGln	2	47251680	39508124	136734746	51413789	629935095	104497963	6958909	190489044	6132955	631631	63349810	4588892	3550869604	7343175396	3946601	2455187	1108889971	1025490	82255126	33946594	309060	AREA	1.15861
			Yme1l-/-	30min_13C15NGln	3	33718152	37898697	140846887	63291201	655783972	74667099	4724614	167173441	5923839	551264	58636003	3385418	3531854990	7261182713	4737981	3620760	1084927472	954630	72865136	32690199	425760	AREA	1.09986
			Yme1l-/-	30min_13C15NGln	4	65405194	58337700	208573714	55898031	690790241	93981141	10067309	262925130	9512509	809967	61830708	5758937	3688410563	8068733512	7108335	2486484	1180199552	2475613	73986584	43849468	515361	AREA	1.00505
			Yme1l-/-	30min_13C15NGln	5	45370991	49271463	214489278	59386625	604813135	51355001	5811201	164527191	8385857	688633	50438620	4100685	3561906351	8024272826	6269792	2496164	954937841	2335958	63337722	37383248	515793	AREA	1.05798
			Yme1l-/-	30min_13C15NGln	6	41834295	50410803	176770990	59693461	657553762	43494779	5790489	122752185	7738954	737815	52113548	4554724	3814085800	7977726025	6016485	2964637	1058959482	1899285	66260038	37955277	420137	AREA	1.04157
			WT	6h_13C15NGln	1	25041888	95186093	175535056	61204257	350005520	32078659	4205771	133307273	5890856	880917	40810085	2679444	4588845492	10358591524	3420501	1081062	963187172	644850	73757417	15904176	4463325	AREA	1.04206
			WT	6h_13C15NGln	2	22322258	89420205	179151280	64971208	328131508	22202155	3054004	76785387	6078174	897610	46822095	1848464	4724992051	10602047469	3648055	849517	928310446	552361	70752063	13667070	4166983	AREA	1.08543
			WT	6h_13C15NGln	3	16181646	82360645	138578760	61529854	339263310	15331798	2218826	44303870	4312928	788727	43405414	1568323	4485085637	9900283806	2852447	1024748	840834431	332697	66887521	12405986	3442698	AREA	1.0761
			WT	6h_13C15NGln	4	13096485	74724386	77073095	61409079	294390413	16080872	1290575	47106560	2466523	574591	45351444	1307194	4231796215	10222782542	1502280	678587	817473923	184136	58530826	10200976	2071223	AREA	1.19819
			WT	6h_13C15NGln	5	18506343	81322805	107229431	60571297	328482225	22755337	2022227	72851768	3198492	702212	54332225	1681435	4498488771	10380062675	2042605	1071198	910702995	141824	69118636	12388522	2927904	AREA	1.16938
			WT	6h_13C15NGln	6	17045855	84747566	84746837	58117612	309474393	19703958	2003207	65927346	3333959	758644	51231122	1588972	4237901037	9993533149	2003317	916616	926244772	298870	67371026	13328142	2955040	AREA	1.21725
			Yme1l-/-	6h_13C15NGln	1	45279312	84981388	272504740	94082159	676587347	71745540	6731808	175285663	7702841	772664	91981444	5894035	5478183351	11070542345	7565538	1300348	1649013768	1344645	94131988	21337598	5494218	AREA	1.05456
			Yme1l-/-	6h_13C15NGln	2	36871470	60244844	187620304	79234213	585409050	36355494	3742847	86446319	6244641	502173	66149120	3344900	4633042240	8767214963	6625380	958094	1321545649	767342	61475831	18914300	3829450	AREA	1.15951
			Yme1l-/-	6h_13C15NGln	3	39083814	63499372	179974332	76362791	526441887	33957219	3600702	100817846	6062578	472107	72760350	3434272	4638842620	8751452388	5536559	937399	1302366166	753745	70226887	18645183	4260715	AREA	1.19617
			Yme1l-/-	6h_13C15NGln	4	29951917	48273845	139929220	69135825	511137811	36889223	3117981	90552550	3537618	366374	72741116	2690565	3925393576	7932622525	4217464	808810	1298501415	270383	68589921	16238458	3016202	AREA	1.28807
			Yme1l-/-	6h_13C15NGln	5	32116197	54401606	178935509	70043340	570350930	36894638	3464929	110595402	5050123	486072	81553755	2049395	4307999315	8650633308	4771800	1107096	1388122700	591038	70490679	18194730	3940740	AREA	1.18774
			Yme1l-/-	6h_13C15NGln	6	59367974	69232664	203372113	79983441	619516406	92468392	5980233	204677668	5970629	478442	91609484	5138186	5100197076	10629355690	5379835	1518319	1605466141	639096	82121491	25146486	4706324	AREA	1.16174
[truncated: 118 more columns]

## Sheet: 5. Fig6c Ass1 Samhd1
GENOTYPE	TREATMENT	BIO_REPLICATE	ADP	AMP	ATP	Carbamoyl aspartatic acid	CDP	CMP	CTP	dATP	dCTP	dGTP	Dihydroorotic acid	dTMP	dTTP	GDP	GMP	GTP	IMP	Orotic acid	UDP	UDP-Gal-Nac	UDP-Galacose	UDP-Gluc-Nac	UDP-glucose	UMP	UTP	Units
WT	Scr siRNA	1	232649	83690.9	1.36453e+06	52421.3	31270.7	11989.5	175803	992.709	2537.77	840.701	525.519	3171.52	6489.07	34638.5	14248.4	102306	4041.56	2807.27	119061	14645.9	2542.77	42270.8	16020.1	614239	755625	AREA / ug protein
WT	Scr siRNA	2	312083	93266.1	1.46904e+06	53879.8	44955.3	13161.5	169462	869.718	2689.16	823.72	468.441	3359.17	6106.63	43766	12566.7	100378	4648.85	2250.72	167298	15440.7	2982.72	44713	19942.9	676768	717419	AREA / ug protein
WT	Scr siRNA	3	299687	97881.4	1.40479e+06	58789.5	38561.2	13002.3	162852	925.605	2778.23	832.524	579.942	3529.26	6590.26	40456.8	13304.7	97535.3	4404.88	2157.07	149656	14346	2311.78	56026	21924.9	652049	706177	AREA / ug protein
WT	Scr siRNA	4	259447	83930.7	1.46203e+06	54375.7	37534.4	10731.8	173768	925.212	2861.01	856.819	563.693	3443.97	6531.12	35189.9	10729.1	98487	4479.24	2393.07	145535	14246.7	2886.24	43169.8	21643.5	638155	682302	AREA / ug protein
WT	Ass 1 siRNA	1	195825	69557.7	1.34308e+06	47545.1	25648.6	9061.42	169112	988.333	2152.12	741.435	532.958	2371.25	6395.92	29945.2	10028.5	115165	3818.02	2696.5	88453.3	12258.1	2260.66	43140.8	19727	533067	670015	AREA / ug protein
WT	Ass 1 siRNA	2	232158	68655.3	1.48614e+06	48907.9	34447.1	9087.92	187858	955.044	2290.6	741.692	486.07	2887.2	6356.09	34385.1	8764.81	110116	4330.94	2034.16	112279	15065.9	2267.79	44438.9	21501.8	591934	667299	AREA / ug protein
WT	Ass 1 siRNA	3	250317	73403.8	1.42495e+06	51510	30273.7	8913.54	182539	972.249	2244.82	772.164	580.176	2878.95	6399.33	32531.6	8351.71	98508.1	4324.72	2123.15	114056	15068	2213.91	54828.3	21446.5	591714	628493	AREA / ug protein
WT	Ass 1 siRNA	4	238804	76127	1.41515e+06	60019.3	35436.2	8626.41	193764	1127.43	2507.34	865.718	650.144	3209.28	6828.7	35248.5	9150.52	107161	5068.41	2502.12	115164	17784.8	2804.04	57888.2	23648.7	690457	738151	AREA / ug protein
WT	Samhd1 siRNA	1	273534	92322.5	1.53506e+06	46757.7	35376.8	12083.2	205304	1660.92	4762.72	1338.3	578.58	4289.6	9238.03	45514.9	13343.9	134034	7780.33	2596.06	140582	17441.6	3223.61	63882.9	21799.5	673516	890024	AREA / ug protein
WT	Samhd1 siRNA	2	331088	101385	1.54661e+06	47722.4	53422	11709.2	188226	1433.74	4802.11	1243.99	575.385	4364.27	8446.05	56566.2	10751.5	136713	8662.98	1834.31	178800	17627.6	2259.98	70595	22992.9	646218	781501	AREA / ug protein
WT	Samhd1 siRNA	3	309227	103487	1.42282e+06	51255.9	41565.6	11811.9	167100	1357.7	4778.42	1327.79	636.152	4297.7	8200.12	51033.4	10981.6	122203	8714.19	2123.23	158753	16526.6	3033.27	65397.2	20838	676056	757844	AREA / ug protein
WT	Samhd1 siRNA	4	317985	92676.6	1.5937e+06	54131.5	45920.5	8427.99	195266	1649.02	4684.4	1441.94	755.826	4741.76	10123.1	48683.9	8450.68	140148	9254.17	2575.94	171553	15735.7	2790.03	71581.1	24869.5	698697	825421	AREA / ug protein
YKO	Scr siRNA	1	581468	190556	1.76078e+06	50924.2	47853.9	15650.8	111160	594.727	2011.75	610.151	489.984	2649.29	4630.16	69990.6	24687.7	112062	14593.8	3550.28	185222	27201.4	2964.26	106650	22563.6	902208	609134	AREA / ug protein
YKO	Scr siRNA	2	679659	184282	1.96535e+06	53916.9	60333.7	15593.9	124647	599.977	2164.02	725.39	419.592	3104.11	5179.45	80576.8	21739.6	118809	16887	2899.52	228069	31758.3	3129.75	109370	24408.5	947499	583511	AREA / ug protein
YKO	Scr siRNA	3	541186	156182	1.8044e+06	50434	45375.2	13219.4	126084	500.361	1832.47	586.06	450.539	2526.19	4653.8	68652.2	18993.2	98376.1	12653.9	2474.35	170313	28287.9	3148.32	82114.4	18956.5	795522	608817	AREA / ug protein
YKO	Scr siRNA	4	933957	175239	2.10317e+06	65593.9	68368.2	15994.1	152911	640.395	2398.01	867.038	677.451	3430.12	5969.55	98413.2	24272.2	135074	18967.4	3887.73	286291	41943.4	4455.51	103703	32099.7	1.10819e+06	762822	AREA / ug protein
YKO	Ass 1 siRNA	1	504421	153210	1.94015e+06	57130.7	46167.5	13477.5	135401	719.754	1612.18	657.556	707.685	2005.65	5806.45	69239.8	19563.5	137635	6968.2	4031.85	156941	22445.9	3157.22	76292	22775	767447	638051	AREA / ug protein
YKO	Ass 1 siRNA	2	620266	149277	2.28586e+06	60242.9	56453.9	12599	191423	955.233	1968.5	833.027	791.989	2703.01	6863.17	80689.2	19871.8	161563	9738.59	35.9038	197348	27775.7	2645.84	91826.4	27168.7	915675	722749	AREA / ug protein
YKO	Ass 1 siRNA	3	787749	202802	2.2255e+06	71332.5	60999.8	15386.8	192146	923.441	2023.34	792.533	1109.77	3247.15	6906.09	93038.8	21672.9	139685	9812.57	3754.93	234832	29289	3183.65	101009	30295.1	961888	738420	AREA / ug protein
YKO	Ass 1 siRNA	4	697365	183116	2.35466e+06	69263.5	65926	13854.3	190131	1040.73	1899.51	919.044	1210.01	3065.96	7676.81	92502.2	19407.5	180124	10182.1	4699.31	239693	30174.8	3784.08	112870	30646.8	1.00682e+06	791598	AREA / ug protein
YKO	Samhd1 siRNA	1	706416	241535	2.26732e+06	44217.5	65780	22523.9	115358	1202.97	2778.71	1192.09	378.378	3470.58	6937.37	105473	40053.2	145529	19921.9	7301.19	202747	20374	2825.66	78890.1	20937.5	767162	653293	AREA / ug protein
YKO	Samhd1 siRNA	2	834191	287729	2.42127e+06	45921.5	71575.9	26695.5	132364	1492.12	3144.91	1311.58	387.773	3755.98	7291.58	126837	48272.9	150896	25023.7	5483.47	239841	27238.5	3795.67	91744.1	26366.6	885183	655613	AREA / ug protein
YKO	Samhd1 siRNA	3	968501	340320	2.35769e+06	62553.5	88131.9	31642	150784	1579.34	3373.03	1388.52	641.313	4934.05	8951.36	145953	59437.2	184797	32182.8	8296.14	291569	31661.7	3941.17	112702	28763.7	1.08079e+06	773155	AREA / ug protein
YKO	Samhd1 siRNA	4	827260	275092	2.5003e+06	55397.5	67621.2	24903.1	139147	1545.36	3098.12	1401.63	768.458	3853.9	7720.43	128610	45930.9	171346	23303.6	8058.5	229049	23859	4255.72	83851.8	24832.2	906495	698268	AREA / ug protein

## Sheet: 6. Supp Fig8a BPTES
Orbitrap ID-X Tribrid MS
GENOTYPE	TREATMENT	BIO_REPLICATE	4-Hydroxyproline	Alanine	Arginine	Asparagine	Aspartic Acid	beta-Alanine	Citrulline	Cysteine	GABA (gamma-Aminobutyric acid)	Glutamic Acid	Glutamine	Glycine	GSH	Histidine	Hypotaurine	Isoleucine	Leucine	Lysine	Methionine	Methylthioadenosine	Ornithine	Phenylalanine	Proline	Putresince	S-adenosylmethionine 3Bz	Sarcosine	Serine	Spermidine	Spermine	Taurine	Threonine	Tryptophane	Tyrosine	Valine	Units
WT	02_4h Gln	1	4.08204	5.63681	65.9303	1.02822	10.2785	5.20865	0.410624	0.0742775	0.415989	125.24	93.2318	1.40599	323.133	45.6576	7.62131	20.1399	21.6089	213.577	7.73048	2.777	30.5242	19.6592	62.8952	115.533	17.0442	0.195789	4.12143	89.3039	13.3744	25.7138	9.68106	13.8119	290.835	15.5395	AREA / cells
WT	02_4h Gln	2	4.10792	5.71038	60.2658	1.05814	10.1189	4.61629	0.601655	0.119494	0.44977	124.955	88.199	1.10679	222.492	47.0652	7.30224	18.3384	21.3409	178.809	7.27729	2.22348	54.3376	18.1602	64.7889	100.468	12.1988	0.147452	4.73563	87.6544	12.7016	22.3894	10.1276	13.4518	306.692	14.3875	AREA / cells
WT	02_4h Gln	3	4.4098	5.87318	51.7946	1.04407	10.2205	5.11604	0.393572	0.0759561	0.452485	115.66	90.757	1.25467	320.938	40.2896	7.83769	17.587	19.1751	153.87	7.27454	4.00452	30.4906	17.5693	65.6349	116.839	15.0306	0.136513	4.40082	81.9241	11.5051	25.4773	10.5836	13.4927	268.482	13.0142	AREA / cells
WT	03_4h BPTES	1	3.12496	2.54751	70.3853	0.664861	1.7654	5.02968	0.375211	0.0783999	0.498463	45.792	125.227	2.16411	249.367	49.0054	5.86081	20.8957	23.0675	229.069	8.51257	3.49521	17.5738	20.0616	28.0601	68.269	20.6607	0.0885806	3.27448	64.8662	12.8346	18.7878	8.69675	14.6926	316.025	15.6694	AREA / cells
WT	03_4h BPTES	2	3.31707	2.63912	77.8704	0.7677	1.91207	4.20538	0.524635	0.121124	0.483179	46.2234	121.19	0.945782	220.457	53.7303	5.64571	22.0279	24.7813	262.573	8.68722	3.79466	42.3253	21.8266	31.1384	77.9287	17.6516	0.125747	3.78923	84.0702	13.2956	17.6442	9.63022	16.5812	330.646	17.2185	AREA / cells
WT	03_4h BPTES	3	3.33026	2.54762	58.8824	0.693259	1.61151	4.09028	0.297276	0.203032	0.422634	40.3864	123.602	0.924491	236.27	41.2604	5.57339	17.7911	18.8784	181.38	7.67338	4.85147	20.5282	17.2889	26.9917	81.6623	16.8757	0.112037	3.08407	74.0291	10.4331	17.8421	8.63526	12.7345	273.234	13.723	AREA / cells
Q-Exactive HF
GENOTYPE	TREATMENT	BIO_REPLICATE	3-phosphoglyceric acid	6-phosphogluconic acid	ADP	alpha-ketoglutaric acid	AMP	ATP	Bisphosphoglycerate	Carbamoylaspartate	CDP	cis-aconitic acid	citric acid	CMP	CTP	dATP	dCMP	dCTP	dGTP	Dihydroorotic acid	dTMP	dTTP	fructose-1-phosphate	fructose-1,6-bisphosphate	fructose-6-phosphate	fumaric acid	GDP	glucose-1-phosphate	glucose-6-phosphate	GMP	GTP	IMP	isocitric acid	lactic acid	malic acid	mannitol_1_phosphate	mannose-6-phosphate	Orotic acid	oxaloacetic acid	Panthotenate	pentose-5-phosphates	phosphoenolpyruvic acid	Phosphoserine	pyruvic acid	sedoheptulose-7-phosphate	sorbitol / mannitol	succinic acid	UDP	UDP Gal
WT	02_4h Gln	1	12.6555	6.63737	266.451	142.78	79.2314	929.849	55.9926	62.9372	43.182	32.0534	1106	11.6767	82.5949	1.55585	0.348984	2.62264	0.595297	2.57725	2.15969	3.31731	6.20176	447.848	8.90021	228.236	43.3352	5.99898	59.5136	10.6118	63.6424	4.19806	26.685	8035	3736.77	1.18151	13.4474	9.32709	0.905964	185.728	11.9672	0.202572	152.752	983.01	6.46712	99.5309	1021.92	132.682	1.52865
WT	02_4h Gln	2	19.2691	8.34103	383.17	52.1355	165.496	883.03	63.5272	84.7208	68.9605	35.424	557.608	25.0423	112.627	1.98152	0.481802	3.91734	0.531427	3.13664	3.30334	5.04736	8.72313	569.552	26.0418	188.987	64.7997	9.90446	92.9613	21.7916	92.8697	6.81032	10.608	21811.3	5709.14	1.62234	21.6116	13.0991	1.34884	324.016	21.2347	3.2659e-06	227.695	1465.32	8.4471	393.413	1590.48	188.961	1.80256
WT	02_4h Gln	3	20.3887	11.2433	332.304	36.7042	151.531	896.794	49.5595	70.5965	63.077	26.1589	453.501	19.1576	100.15	1.96507	0.604798	3.78975	0.499989	2.42398	3.00048	4.67785	8.12061	492.398	22.4449	136.7	59.1487	8.57469	85.0865	19.4756	82.638	6.14421	7.48669	11741.5	4170.67	1.4442	15.7904	10.1909	0.782465	297.304	15.2189	2.2653e-06	200.615	837.658	8.43677	107.418	1273.48	173.772	2.00901
WT	03_4h BPTES	1	14.6801	9.50666	130.609	55.5212	33.0966	843.558	56.9039	45.4946	22.5098	24.3995	722.156	6.95208	89.475	1.20987	0.309194	2.46999	0.555045	2.32115	1.4085	2.85017	5.03611	447.663	9.89323	39.9011	26.2599	4.63135	42.7337	4.33744	76.3335	3.2089	23.6002	4698.17	1015.07	0.905995	9.77825	6.37651	0.30695	138.501	11.6307	0.547495	79.1717	611.154	3.61248	71.1809	482.678	64.0694	1.0156
WT	03_4h BPTES	2	17.7518	8.51945	167.194	14.7368	53.5728	827.344	61.3155	55.515	30.427	12.1119	106.335	10.5234	93.1765	1.49376	0.299632	2.95873	0.718669	2.38783	1.76902	4.02502	6.63773	448.002	23.4834	23.5895	32.2676	6.09276	54.514	6.96015	81.8316	4.40863	4.40047	14254.4	1002.84	1.01784	13.8572	7.93722	2.20826e-06	227.109	16.2243	2.20826e-06	115.15	966.167	4.04231	77.5232	389.531	82.8181	1.25838
WT	03_4h BPTES	3	16.0642	7.29622	139.056	8.95895	44.2113	733.736	48.8498	40.9057	26.2037	15.1418	180.641	11.508	86.4918	1.37191	0.302397	2.87448	0.496998	2.16179	1.41759	3.65949	11.1309	388.564	25.7194	17.5978	28.4755	7.29994	52.4814	5.51789	81.9231	3.79477	3.0326	6275.86	856.678	1.00446	12.9871	95.2886	1.96488e-06	195.314	13.1667	0.417703	97.6275	497.537	4.58876	58.0575	297.567	66.883	1.09141
[truncated: 6 more columns]

## Sheet: 7. Supp Fig8e CAD Hela
GENOTYPE	TREATMENT	ADP	AMP	ATP	CDP	CMP	CTP	GDP	GMP	GTP	IMP	UDP	UMP	UTP	Units
WT HeLa	Gfp esiRNA	9585.96	5461.86	33347.1	179.706	165.935	46.839	525.809	252.497	846.271	23.8627	299.414	2456.51	6555.12	AREA / mg protein
WT HeLa	Gfp esiRNA	8968.92	9992.48	26084.7	170.357	278.96	47.0212	402.397	394.841	496.668	19.4831	372.879	3216.43	4701.79	AREA / mg protein
WT HeLa	Gfp esiRNA	6565.84	9304.7	18047.4	95.6046	223.407	15.3146	341.36	228.541	361.942	21.1725	266.05	3023.4	2965.39	AREA / mg protein
WT HeLa	Gfp esiRNA	4092.84	4540.35	21253.2	65.2253	159.04	26.2609	238.484	118.078	499.595	6.4525	229.359	2023.67	3818.78	AREA / mg protein
WT HeLa	Gfp esiRNA	6808.07	7395.26	24508	116.745	181.487	57.7175	420.358	211.962	777.799	37.6642	358.496	2942.42	5243.39	AREA / mg protein
WT HeLa	CAD esiRNA	8279.17	3092.27	43933.8	133.88	100.971	46.4357	412.969	200.241	1174.44	42.7638	176.719	1644.81	3778.94	AREA / mg protein
WT HeLa	CAD esiRNA	12477.9	4188.2	57330.6	144.869	102.238	108.541	596.66	283.224	2345.19	46.27	305.088	1789.34	7120.53	AREA / mg protein
WT HeLa	CAD esiRNA	8304.92	4052.37	46926.6	44.8871	96.2021	48.8195	399.126	166.816	1522.98	23.8803	138.177	1444.54	4220.76	AREA / mg protein
WT HeLa	CAD esiRNA	6436.2	3872.89	47517.3	101.216	98.6252	57.3987	271.951	200.605	1432.55	14.3983	217.066	1491.92	4468.58	AREA / mg protein
WT HeLa	CAD esiRNA	7323.13	4795	43417.5	59.3568	97.2408	45.82	321.753	153.13	1318.88	25.4655	175.504	1510.43	4235.88	AREA / mg protein
